# Supplementary material for: Impact of Cetyl-Containing Ionic Liquids on Metal Halide Perovskite Structure and Photoluminescence
Source: Nanomaterials (Basel). 2025 Jun 21;15(13):964. doi: 10.3390/nano15130964 (PMC12250683; doi:10.3390/nano15130964)
Supplement: Supplementary file 1 [file nanomaterials-15-00964-s001.zip]

Archive with 1 entries (1 files):
- nanomaterials-3667851-supplementary.pdf
